# Supplementary material for: Fluorescent Dynamic Covalent Polymers for DNA Complexation and Templated Assembly
Source: Molecules. 2022 Oct 6;27(19):6648. doi: 10.3390/molecules27196648 (PMC9570939; doi:10.3390/molecules27196648)
Supplement: Supplementary file 1 [file molecules-27-06648-s001.zip]

Archive with 1 entries (1 files):
- molecules-1861647-supplementary.pdf
